# Supplementary material for: Environmental Drivers and Long-Term Dynamics of Copepod Communities in the Black Sea: Contrasts Between Warm and Cold Periods
Source: Biology (Basel). 2026 Jan 19;15(2):184. doi: 10.3390/biology15020184 (PMC12837191; doi:10.3390/biology15020184)
Supplement: Supplementary file 1 [file biology-15-00184-s001.zip]

Archive with 1 entries (1 files):
- biology-4042669-supplementary.pdf
